# Supplementary material for: JAC4 Inhibits EGFR-Driven Lung Adenocarcinoma Growth and Metastasis through CTBP1-Mediated JWA/AMPK/NEDD4L/EGFR Axis
Source: Int J Mol Sci. 2023 May 15;24(10):8794. doi: 10.3390/ijms24108794 (PMC10218353; doi:10.3390/ijms24108794)
Supplement: Supplementary file 1 [file ijms-24-08794-s001.zip]

Archive with 1 entries (1 files):
- ijms-2231325-supplementary.pdf
